# Supplementary material for: A Jasmonate-Inducible Defense Trait Transferred from Wild into Cultivated Tomato Establishes Increased Whitefly Resistance and Reduced Viral Disease Incidence
Source: Front Plant Sci. 2016 Nov 22;7:1732. doi: 10.3389/fpls.2016.01732 (PMC5118631; doi:10.3389/fpls.2016.01732)
Supplement: Supplementary file 1 [file Presentation_1.ZIP]

Archive with 7 entries (7 files):
- Supplementary Figure 1.doc
- Supplementary Figure 2.doc
- Supplementary Figure 3.doc
- Supplementary Method 1.doc
- Supplementary Method 2.doc
- Supplementary Table 1.doc
- Supplementary Table 2.doc
