# Supplementary material for: A Jasmonate-Inducible Defense Trait Transferred from Wild into Cultivated Tomato Establishes Increased Whitefly Resistance and Reduced Viral Disease Incidence
Source: Front Plant Sci. 2016 Nov 22;7:1732. doi: 10.3389/fpls.2016.01732 (PMC5118631; doi:10.3389/fpls.2016.01732)
Supplement: Supplementary file 2 [file Data_Sheet_1.XLS]

## Sheet: Hoja2
cluster	rank	fisher-test	function-designation	description	number-in-cluster	number-over-all-clusters	number-in-universe
Common-down-MeJA-low-BC5S2	0	0.03657	protein.postranslational modification	4	47	1057	30
Common-up-MeJA-high-BC5S2	4	0.04337	amino acid metabolism	5	24	311	91
Common-up-MeJA-high-BC5S2	0	0.00501	lipid metabolism	7	27	506	91
Common-up-MeJA-high-BC5S2	2	0.00889	secondary metabolism	8	37	450	91
Common-up-MeJA-high-BC5S2	3	0.02803	stress	10	62	1009	91
Down-by-MeJA-in-BC5S2-low-BC5S2	1	0.01920	Co-factor and vitamine biosynthesis	5	7	122	299
Down-by-MeJA-in-BC5S2-low-BC5S2	0	0.01273	other CHO metabolism	11	21	242	299
Down-by-MeJA-in-BC5S2-low-BC5S2	2	0.03491	RNA.transcription	33	91	2995	299
Down-By-MeJa-in-MM-high-BC5S2	0	0.01053	development	3	26	689	20
Up-by-MeJA-in-BC5S2-high-BC5S2	2	0.01602	misc.glutathione S transferases	6	6	77	548
Up-by-MeJA-in-BC5S2-high-BC5S2	1	0.00601	TCA / org. Transformation	10	11	83	548
Up-by-MeJA-in-BC5S2-high-BC5S2	0	0.00256	signalling	59	91	1371	548

## Sheet: Hoja1
cluster	rank	fisher-test	function-designation	description	number-in-cluster	number-over-all-clusters	number-in-universe
cluster Common-down-MeJA-high-BC5S2	3	100000	cell wall	0	19	540	3
cluster Common-up-MeJA-low-BC5S2	3	100000	other CHO metabolism	0	21	242	4
cluster Common-down-MeJA-high-BC5S2	4	100000	misc.nitrilases, *nitrile lyases, berberine bridge enzymes, reticuline oxidases, troponine reductases	0	5	92	3
cluster Common-up-MeJA-low-BC5S2	4	100000	amino acid metabolism	0	24	311	4
cluster Down-By-MeJa-in-MM-low-BC5S2	4	100000	lipid metabolism	0	27	506	5
cluster Common-down-MeJA-high-BC5S2	5	100000	misc.gluco-, galacto- and mannosidases	0	5	63	3
cluster Common-up-MeJA-low-BC5S2	5	100000	misc.cytochrome P450	0	24	249	4
cluster Down-By-MeJa-in-MM-low-BC5S2	5	100000	DNA.repair/synthesis/chromatin structure	0	14	585	5
cluster Common-down-MeJA-high-BC5S2	6	100000	misc.short chain dehydrogenase/reductase (SDR)	0	5	83	3
cluster Common-up-MeJA-low-BC5S2	6	100000	misc.oxidases - copper, flavone etc.	0	4	129	4
cluster Down-By-MeJa-in-MM-low-BC5S2	6	100000	misc.misc2	0	3	33	5
cluster Up-by-MeJA-in-BC5S2-high-BC5S2	6	100000	cell.vesicle transport	0	4	170	7
cluster Common-down-MeJA-high-BC5S2	7	100000	misc.GCN5-related N-acetyltransferase	0	5	45	3
cluster Common-up-MeJA-low-BC5S2	7	100000	cell.vesicle transport	0	4	170	4
cluster Down-By-MeJa-in-MM-low-BC5S2	7	100000	fermentation	0	3	28	5
cluster Up-by-MeJA-in-BC5S2-high-BC5S2	7	100000	glycolisis/gluconeogenesis/ glyoxylate cycle	0	4	65	7
cluster Common-down-MeJA-high-BC5S2	8	100000	nucleotide metabolism	0	5	179	3
cluster Common-up-MeJA-low-BC5S2	8	100000	misc.plastocyanin-like	0	4	46	4
cluster Down-By-MeJa-in-MM-low-BC5S2	8	100000	protein.targeting	0	6	319	5
cluster Up-by-MeJA-in-BC5S2-high-BC5S2	8	100000	misc.oxidases - copper, flavone etc.	0	4	129	7
cluster Common-down-MeJA-high-BC5S2	9	100000	mitochondrial electron transport / ATP synthesis	0	5	169	3
cluster Common-up-MeJA-low-BC5S2	9	100000	glycolisis/gluconeogenesis/ glyoxylate cycle	0	4	65	4
cluster Down-By-MeJa-in-MM-low-BC5S2	9	100000	misc.acid and other phosphatases	0	6	94	5
cluster Up-by-MeJA-in-BC5S2-high-BC5S2	9	100000	misc.plastocyanin-like	0	4	46	7
cluster Common-up-MeJA-low-BC5S2	10	100000	PS	0	4	361	4
cluster Down-By-MeJa-in-MM-high-BC5S2	10	100000	protein.synthesis, folding, assembly and cofactor ligation	0	11	804	20
cluster Down-By-MeJa-in-MM-low-BC5S2	10	100000	misc.GDSL-motif lipase	0	6	108	5
cluster Up-by-MeJA-in-BC5S2-high-BC5S2	10	100000	PS	0	4	361	7
cluster Common-up-MeJA-low-BC5S2	11	100000	not assigned.unknown	0	222	9506	4
cluster Down-By-MeJa-in-MM-high-BC5S2	11	100000	TCA / org. Transformation	0	11	83	20
cluster Down-By-MeJa-in-MM-low-BC5S2	11	100000	misc.glutathione S transferases	0	6	77	5
cluster Up-by-MeJA-in-BC5S2-high-BC5S2	11	100000	protein.degradation	0	62	1646	7
cluster Common-up-MeJA-low-BC5S2	12	100000	Co-factor and vitamine biosynthesis	0	7	122	4
cluster Down-By-MeJa-in-MM-high-BC5S2	12	100000	hormone metabolism	0	51	781	20
cluster Down-By-MeJa-in-MM-low-BC5S2	12	100000	misc.UDP glucosyl and glucoronyl transferases	0	26	309	5
cluster Up-by-MeJA-in-BC5S2-high-BC5S2	12	100000	DNA.repair/synthesis/chromatin structure	0	14	585	7
cluster Common-up-MeJA-low-BC5S2	13	100000	redox	0	7	211	4
cluster Down-By-MeJa-in-MM-high-BC5S2	13	100000	signalling	0	91	1371	20
cluster Down-By-MeJa-in-MM-low-BC5S2	13	100000	development	0	26	689	5
cluster Up-by-MeJA-in-BC5S2-high-BC5S2	13	100000	misc.beta 1,3 glucan hydrolases	0	2	66	7
cluster Common-down-MeJA-low-BC5S2	14	100000	misc.calcineurin-like phosphoesterase family protein	0	1	6	30
cluster Common-up-MeJA-low-BC5S2	14	100000	cell wall	0	19	540	4
cluster Down-By-MeJa-in-MM-high-BC5S2	14	100000	DNA.repair/synthesis/chromatin structure	0	14	585	20
cluster Down-By-MeJa-in-MM-low-BC5S2	14	100000	misc.peroxidases	0	8	104	5
cluster Up-by-MeJA-in-BC5S2-high-BC5S2	14	100000	OPP	0	2	29	7
cluster Common-down-MeJA-low-BC5S2	15	100000	C1-metabolism	0	1	23	30
cluster Down-By-MeJa-in-MM-high-BC5S2	15	100000	cell wall	0	19	540	20
cluster Down-By-MeJa-in-MM-low-BC5S2	15	100000	cell.cycle&division	0	8	201	5
cluster Up-by-MeJA-in-BC5S2-high-BC5S2	15	100000	Biodegradation of Xenobiotics	0	2	60	7
cluster Common-down-MeJA-low-BC5S2	16	100000	misc.O-methyl transferases	0	1	19	30
cluster Down-By-MeJa-in-MM-high-BC5S2	16	100000	cell.organisation	0	17	477	20
cluster Down-By-MeJa-in-MM-low-BC5S2	16	100000	hormone metabolism	0	51	781	5
cluster Up-by-MeJA-in-BC5S2-high-BC5S2	16	100000	misc.myrosinases-lectin-jacalin	0	2	32	7
cluster Common-down-MeJA-low-BC5S2	17	100000	cell.cell death	0	1	22	30
cluster Down-By-MeJa-in-MM-high-BC5S2	17	100000	misc.O-methyl transferases	0	1	19	20
cluster Down-By-MeJa-in-MM-low-BC5S2	17	100000	RNA.transcription	0	91	2995	5
cluster Up-by-MeJA-in-BC5S2-high-BC5S2	17	100000	misc.invertase/pectin methylesterase inhibitor family protein	0	2	43	7
cluster Common-down-MeJA-low-BC5S2	18	100000	misc.rhodanese	0	1	14	30
cluster Down-By-MeJa-in-MM-high-BC5S2	18	100000	misc.calcineurin-like phosphoesterase family protein	0	1	6	20
cluster Down-By-MeJa-in-MM-low-BC5S2	18	100000	signalling	0	91	1371	5
cluster Up-by-MeJA-in-BC5S2-high-BC5S2	18	100000	protein.targeting	0	6	319	7
cluster Common-down-MeJA-low-BC5S2	19	100000	N-metabolism	0	1	40	30
cluster Down-By-MeJa-in-MM-high-BC5S2	19	100000	misc.rhodanese	0	1	14	20
cluster Down-By-MeJa-in-MM-low-BC5S2	19	100000	misc.calcineurin-like phosphoesterase family protein	0	1	6	5
cluster Up-by-MeJA-in-BC5S2-high-BC5S2	19	100000	metal handling	0	6	59	7
cluster Common-down-MeJA-low-BC5S2	20	100000	misc.beta 1,3 glucan hydrolases	0	2	66	30
cluster Down-By-MeJa-in-MM-high-BC5S2	20	100000	C1-metabolism	0	1	23	20
cluster Down-By-MeJa-in-MM-low-BC5S2	20	100000	C1-metabolism	0	1	23	5
cluster Up-by-MeJA-in-BC5S2-high-BC5S2	20	100000	misc.GDSL-motif lipase	0	6	108	7
cluster Common-down-MeJA-low-BC5S2	21	100000	glycolisis/gluconeogenesis/ glyoxylate cycle	0	4	65	30
cluster Down-By-MeJa-in-MM-high-BC5S2	21	100000	N-metabolism	0	1	40	20
cluster Down-By-MeJa-in-MM-low-BC5S2	21	100000	misc.O-methyl transferases	0	1	19	5
cluster Up-by-MeJA-in-BC5S2-high-BC5S2	21	100000	misc.acid and other phosphatases	0	6	94	7
cluster Common-down-MeJA-low-BC5S2	22	100000	PS	0	4	361	30
cluster Down-By-MeJa-in-MM-high-BC5S2	22	100000	cell.cell death	0	1	22	20
cluster Down-By-MeJa-in-MM-low-BC5S2	22	100000	cell.cell death	0	1	22	5
cluster Up-by-MeJA-in-BC5S2-high-BC5S2	22	100000	misc.glutathione S transferases	0	6	77	7
cluster Common-down-MeJA-low-BC5S2	23	100000	misc.invertase/pectin methylesterase inhibitor family protein	0	2	43	30
cluster Down-By-MeJa-in-MM-high-BC5S2	23	100000	RNA.post-transcriptional metabolism	0	10	614	20
cluster Down-By-MeJa-in-MM-low-BC5S2	23	100000	misc.rhodanese	0	1	14	5
cluster Up-by-MeJA-in-BC5S2-high-BC5S2	23	100000	transport	0	64	1233	7
cluster Common-down-MeJA-low-BC5S2	24	100000	misc.plastocyanin-like	0	4	46	30
cluster Down-By-MeJa-in-MM-high-BC5S2	24	100000	misc.GDSL-motif lipase	0	6	108	20
cluster Down-By-MeJa-in-MM-low-BC5S2	24	100000	N-metabolism	0	1	40	5
cluster Up-by-MeJA-in-BC5S2-high-BC5S2	24	100000	development	0	26	689	7
cluster Common-down-MeJA-low-BC5S2	25	100000	Biodegradation of Xenobiotics	0	2	60	30
cluster Down-By-MeJa-in-MM-high-BC5S2	25	100000	metal handling	0	6	59	20
cluster Up-by-MeJA-in-BC5S2-high-BC5S2	25	100000	misc.UDP glucosyl and glucoronyl transferases	0	26	309	7
cluster Common-down-MeJA-low-BC5S2	26	100000	misc.myrosinases-lectin-jacalin	0	2	32	30
cluster Down-By-MeJa-in-MM-high-BC5S2	26	100000	misc.glutathione S transferases	0	6	77	20
cluster Up-by-MeJA-in-BC5S2-high-BC5S2	26	100000	amino acid metabolism	0	24	311	7
cluster Up-by-MeJA-in-MM-low-BC5S2	26	100000	protein.synthesis, folding, assembly and cofactor ligation	0	11	804	81
cluster Common-down-MeJA-low-BC5S2	27	100000	cell.vesicle transport	0	4	170	30
cluster Common-up-MeJA-high-BC5S2	27	100000	protein.synthesis, folding, assembly and cofactor ligation	0	11	804	91
cluster Down-By-MeJa-in-MM-high-BC5S2	27	100000	misc.acid and other phosphatases	0	6	94	20
cluster Up-by-MeJA-in-BC5S2-high-BC5S2	27	100000	misc.cytochrome P450	0	24	249	7
cluster Up-by-MeJA-in-MM-low-BC5S2	27	100000	TCA / org. Transformation	0	11	83	81
cluster Common-down-MeJA-low-BC5S2	28	100000	OPP	0	2	29	30
cluster Common-up-MeJA-high-BC5S2	28	100000	TCA / org. Transformation	0	11	83	91
cluster Down-By-MeJa-in-MM-high-BC5S2	28	100000	misc.nitrilases, *nitrile lyases, berberine bridge enzymes, reticuline oxidases, troponine reductases	0	5	92	20
cluster Up-by-MeJA-in-MM-low-BC5S2	28	100000	metal handling	0	6	59	81
cluster Common-down-MeJA-low-BC5S2	29	100000	misc.oxidases - copper, flavone etc.	0	4	129	30
cluster Common-up-MeJA-high-BC5S2	29	100000	RNA.post-transcriptional metabolism	0	10	614	91
cluster Down-By-MeJa-in-MM-high-BC5S2	29	100000	misc.GCN5-related N-acetyltransferase	0	5	45	20
cluster Up-by-MeJA-in-MM-low-BC5S2	29	100000	misc.glutathione S transferases	0	6	77	81
cluster Common-down-MeJA-low-BC5S2	30	100000	misc.misc2	0	3	33	30
cluster Common-up-MeJA-high-BC5S2	30	100000	misc.calcineurin-like phosphoesterase family protein	0	1	6	91
cluster Down-By-MeJa-in-MM-high-BC5S2	30	100000	misc.short chain dehydrogenase/reductase (SDR)	0	5	83	20
cluster Up-by-MeJA-in-MM-low-BC5S2	30	100000	protein.targeting	0	6	319	81
cluster Common-down-MeJA-low-BC5S2	31	100000	fermentation	0	3	28	30
cluster Common-up-MeJA-high-BC5S2	31	100000	C1-metabolism	0	1	23	91
cluster Down-By-MeJa-in-MM-high-BC5S2	31	100000	misc.gluco-, galacto- and mannosidases	0	5	63	20
cluster Up-by-MeJA-in-MM-low-BC5S2	31	100000	misc.GDSL-motif lipase	0	6	108	81
cluster Common-down-MeJA-low-BC5S2	32	100000	protein.targeting	0	6	319	30
cluster Common-up-MeJA-high-BC5S2	32	100000	misc.O-methyl transferases	0	1	19	91
cluster Down-By-MeJa-in-MM-high-BC5S2	32	100000	nucleotide metabolism	0	5	179	20
cluster Up-by-MeJA-in-MM-low-BC5S2	32	100000	misc.plastocyanin-like	0	4	46	81
cluster Common-down-MeJA-low-BC5S2	33	100000	metal handling	0	6	59	30
cluster Common-up-MeJA-high-BC5S2	33	100000	cell.cell death	0	1	22	91
cluster Down-By-MeJa-in-MM-high-BC5S2	33	100000	mitochondrial electron transport / ATP synthesis	0	5	169	20
cluster Up-by-MeJA-in-MM-low-BC5S2	33	100000	cell.vesicle transport	0	4	170	81
cluster Common-down-MeJA-low-BC5S2	34	100000	misc.acid and other phosphatases	0	6	94	30
cluster Common-up-MeJA-high-BC5S2	34	100000	misc.rhodanese	0	1	14	91
cluster Down-By-MeJa-in-MM-high-BC5S2	34	100000	lipid metabolism	0	27	506	20
cluster Up-by-MeJA-in-MM-low-BC5S2	34	100000	misc.oxidases - copper, flavone etc.	0	4	129	81
cluster Common-down-MeJA-low-BC5S2	35	100000	misc.GDSL-motif lipase	0	6	108	30
cluster Common-up-MeJA-high-BC5S2	35	100000	N-metabolism	0	1	40	91
cluster Down-By-MeJa-in-MM-high-BC5S2	35	100000	cell.vesicle transport	0	4	170	20
cluster Up-by-MeJA-in-MM-low-BC5S2	35	100000	glycolisis/gluconeogenesis/ glyoxylate cycle	0	4	65	81
cluster Common-down-MeJA-low-BC5S2	36	100000	misc.glutathione S transferases	0	6	77	30
cluster Common-up-MeJA-high-BC5S2	36	100000	Co-factor and vitamine biosynthesis	0	7	122	91
cluster Down-By-MeJa-in-MM-high-BC5S2	36	100000	PS	0	4	361	20
cluster Up-by-MeJA-in-MM-low-BC5S2	36	100000	PS	0	4	361	81
cluster Common-down-MeJA-low-BC5S2	37	100000	RNA.post-transcriptional metabolism	0	10	614	30
cluster Common-up-MeJA-high-BC5S2	37	100000	misc.gluco-, galacto- and mannosidases	0	5	63	91
cluster Down-By-MeJa-in-MM-high-BC5S2	37	100000	glycolisis/gluconeogenesis/ glyoxylate cycle	0	4	65	20
cluster Up-by-MeJA-in-MM-low-BC5S2	37	100000	Co-factor and vitamine biosynthesis	0	7	122	81
cluster Common-down-MeJA-low-BC5S2	38	100000	Co-factor and vitamine biosynthesis	0	7	122	30
cluster Common-up-MeJA-high-BC5S2	38	100000	misc.short chain dehydrogenase/reductase (SDR)	0	5	83	91
cluster Down-By-MeJa-in-MM-high-BC5S2	38	100000	misc.plastocyanin-like	0	4	46	20
cluster Up-by-MeJA-in-MM-low-BC5S2	38	100000	redox	0	7	211	81
cluster Common-down-MeJA-low-BC5S2	39	100000	redox	0	7	211	30
cluster Common-up-MeJA-high-BC5S2	39	100000	misc.GCN5-related N-acetyltransferase	0	5	45	91
cluster Down-By-MeJa-in-MM-high-BC5S2	39	100000	misc.oxidases - copper, flavone etc.	0	4	129	20
cluster Up-by-MeJA-in-MM-low-BC5S2	39	100000	misc.misc2	0	3	33	81
cluster Common-down-MeJA-low-BC5S2	40	100000	misc.short chain dehydrogenase/reductase (SDR)	0	5	83	30
cluster Common-up-MeJA-high-BC5S2	40	100000	nucleotide metabolism	0	5	179	91
cluster Down-by-MeJA-in-BC5S2-low-BC5S2	40	100000	misc.glutathione S transferases	0	6	77	299
cluster Down-By-MeJa-in-MM-high-BC5S2	40	100000	misc.misc2	0	3	33	20
cluster Up-by-MeJA-in-MM-low-BC5S2	40	100000	fermentation	0	3	28	81
cluster Common-down-MeJA-low-BC5S2	41	100000	misc.nitrilases, *nitrile lyases, berberine bridge enzymes, reticuline oxidases, troponine reductases	0	5	92	30
cluster Common-up-MeJA-high-BC5S2	41	100000	mitochondrial electron transport / ATP synthesis	0	5	169	91
cluster Down-by-MeJA-in-BC5S2-low-BC5S2	41	100000	misc.GDSL-motif lipase	0	6	108	299
cluster Down-By-MeJa-in-MM-high-BC5S2	41	100000	fermentation	0	3	28	20
cluster Up-by-MeJA-in-MM-low-BC5S2	41	100000	N-metabolism	0	1	40	81
cluster Common-down-MeJA-low-BC5S2	42	100000	mitochondrial electron transport / ATP synthesis	0	5	169	30
cluster Common-up-MeJA-high-BC5S2	42	100000	DNA.repair/synthesis/chromatin structure	0	14	585	91
cluster Down-by-MeJA-in-BC5S2-low-BC5S2	42	100000	misc.peroxidases	0	8	104	299
cluster Down-By-MeJa-in-MM-high-BC5S2	42	100000	other CHO metabolism	0	21	242	20
cluster Up-by-MeJA-in-MM-low-BC5S2	42	100000	misc.calcineurin-like phosphoesterase family protein	0	1	6	81
cluster Common-down-MeJA-low-BC5S2	43	100000	nucleotide metabolism	0	5	179	30
cluster Common-up-MeJA-high-BC5S2	43	100000	glycolisis/gluconeogenesis/ glyoxylate cycle	0	4	65	91
cluster Down-by-MeJA-in-BC5S2-low-BC5S2	43	100000	misc.beta 1,3 glucan hydrolases	0	2	66	299
cluster Down-By-MeJa-in-MM-high-BC5S2	43	100000	misc.beta 1,3 glucan hydrolases	0	2	66	20
cluster Up-by-MeJA-in-MM-low-BC5S2	43	100000	misc.O-methyl transferases	0	1	19	81
cluster Common-down-MeJA-low-BC5S2	44	100000	cell.cycle&division	0	8	201	30
cluster Common-up-MeJA-high-BC5S2	44	100000	misc.oxidases - copper, flavone etc.	0	4	129	91
cluster Down-by-MeJA-in-BC5S2-low-BC5S2	44	100000	misc.myrosinases-lectin-jacalin	0	2	32	299
cluster Down-By-MeJa-in-MM-high-BC5S2	44	100000	OPP	0	2	29	20
cluster Up-by-MeJA-in-MM-low-BC5S2	44	100000	C1-metabolism	0	1	23	81
cluster Common-down-MeJA-low-BC5S2	45	100000	misc.peroxidases	0	8	104	30
cluster Common-up-MeJA-high-BC5S2	45	100000	cell.vesicle transport	0	4	170	91
cluster Down-by-MeJA-in-BC5S2-low-BC5S2	45	100000	OPP	0	2	29	299
cluster Down-By-MeJa-in-MM-high-BC5S2	45	100000	Biodegradation of Xenobiotics	0	2	60	20
cluster Up-by-MeJA-in-MM-low-BC5S2	45	100000	misc.rhodanese	0	1	14	81
cluster Common-down-MeJA-low-BC5S2	46	100000	misc.cytochrome P450	0	24	249	30
cluster Down-by-MeJA-in-BC5S2-low-BC5S2	46	100000	cell.cell death	0	1	22	299
cluster Down-By-MeJa-in-MM-high-BC5S2	46	100000	misc.myrosinases-lectin-jacalin	0	2	32	20
cluster Up-by-MeJA-in-MM-low-BC5S2	46	100000	cell.cell death	0	1	22	81
cluster Common-down-MeJA-low-BC5S2	47	100000	amino acid metabolism	0	24	311	30
cluster Down-by-MeJA-in-BC5S2-low-BC5S2	47	100000	C1-metabolism	0	1	23	299
cluster Down-By-MeJa-in-MM-high-BC5S2	47	100000	misc.invertase/pectin methylesterase inhibitor family protein	0	2	43	20
cluster Up-by-MeJA-in-MM-low-BC5S2	47	100000	misc.peroxidases	0	8	104	81
cluster Common-down-MeJA-low-BC5S2	48	100000	other CHO metabolism	0	21	242	30
cluster Down-by-MeJA-in-BC5S2-low-BC5S2	48	100000	misc.O-methyl transferases	0	1	19	299
cluster Down-By-MeJa-in-MM-high-BC5S2	48	100000	misc.cytochrome P450	0	24	249	20
cluster Common-down-MeJA-low-BC5S2	49	100000	protein.degradation	0	62	1646	30
cluster Down-by-MeJA-in-BC5S2-low-BC5S2	49	100000	misc.calcineurin-like phosphoesterase family protein	0	1	6	299
cluster Down-By-MeJa-in-MM-high-BC5S2	49	100000	redox	0	7	211	20
cluster Down-by-MeJA-in-BC5S2-low-BC5S2	50	100000	N-metabolism	0	1	40	299
cluster Down-By-MeJa-in-MM-high-BC5S2	50	100000	Co-factor and vitamine biosynthesis	0	7	122	20
cluster Up-by-MeJA-in-BC5S2-high-BC5S2	50	100000	misc.rhodanese	0	1	14	548
cluster Down-by-MeJA-in-BC5S2-low-BC5S2	51	100000	misc.nitrilases, *nitrile lyases, berberine bridge enzymes, reticuline oxidases, troponine reductases	0	5	92	299
cluster Down-By-MeJa-in-MM-high-BC5S2	51	100000	secondary metabolism	0	37	450	20
cluster Up-by-MeJA-in-BC5S2-high-BC5S2	0	0.00256	signalling	59	91	1371	548
cluster Common-up-MeJA-high-BC5S2	0	0.00501	lipid metabolism	7	27	506	91
cluster Up-by-MeJA-in-BC5S2-high-BC5S2	1	0.00601	TCA / org. Transformation	10	11	83	548
cluster Common-up-MeJA-low-BC5S2	0	0.00646	secondary metabolism	2	37	450	4
cluster Common-up-MeJA-high-BC5S2	1	0.00691	misc.beta 1,3 glucan hydrolases	2	2	66	91
cluster Common-up-MeJA-high-BC5S2	2	0.00889	secondary metabolism	8	37	450	91
cluster Down-By-MeJa-in-MM-high-BC5S2	0	0.01053	development	3	26	689	20
cluster Down-by-MeJA-in-BC5S2-low-BC5S2	0	0.01273	other CHO metabolism	11	21	242	299
cluster Up-by-MeJA-in-BC5S2-high-BC5S2	2	0.01602	misc.glutathione S transferases	6	6	77	548
cluster Common-down-MeJA-high-BC5S2	0	0.01645	metal handling	1	6	59	3
cluster Down-by-MeJA-in-BC5S2-low-BC5S2	1	0.01920	Co-factor and vitamine biosynthesis	5	7	122	299
cluster Common-up-MeJA-low-BC5S2	1	0.02189	misc.acid and other phosphatases	1	6	94	4
cluster Common-down-MeJA-high-BC5S2	1	0.02190	cell.cycle&division	1	8	201	3
cluster Down-By-MeJa-in-MM-low-BC5S2	0	0.02730	metal handling	1	6	59	5
cluster Common-up-MeJA-high-BC5S2	3	0.02803	stress	10	62	1009	91
cluster Down-by-MeJA-in-BC5S2-low-BC5S2	2	0.03491	RNA.transcription	33	91	2995	299
cluster Common-down-MeJA-low-BC5S2	0	0.03657	protein.postranslational modification	4	47	1057	30
cluster Common-up-MeJA-high-BC5S2	4	0.04337	amino acid metabolism	5	24	311	91
cluster Up-by-MeJA-in-MM-low-BC5S2	0	0.04716	misc.nitrilases, *nitrile lyases, berberine bridge enzymes, reticuline oxidases, troponine reductases	2	5	92	81
cluster Up-by-MeJA-in-MM-low-BC5S2	1	0.04716	nucleotide metabolism	2	5	179	81
cluster Common-down-MeJA-low-BC5S2	1	0.05438	DNA.repair/synthesis/chromatin structure	2	14	585	30
cluster Down-by-MeJA-in-BC5S2-low-BC5S2	3	0.05994	DNA.repair/synthesis/chromatin structure	7	14	585	299
cluster Up-by-MeJA-in-BC5S2-high-BC5S2	3	0.06377	cell.vesicle transport	4	4	170	548
cluster Common-down-MeJA-high-BC5S2	2	0.06473	misc.cytochrome P450	1	24	249	3
cluster Up-by-MeJA-in-MM-low-BC5S2	2	0.06737	misc.acid and other phosphatases	2	6	94	81
cluster Down-by-MeJA-in-BC5S2-low-BC5S2	4	0.07132	development	11	26	689	299
cluster Up-by-MeJA-in-MM-low-BC5S2	3	0.07949	DNA.repair/synthesis/chromatin structure	3	14	585	81
cluster Common-up-MeJA-high-BC5S2	5	0.08302	misc.GDSL-motif lipase	2	6	108	91
cluster Down-by-MeJA-in-BC5S2-highBC5S2	0	0.08356	signalling	1	91	1371	1
cluster Down-By-MeJa-in-MM-high-BC5S2	1	0.10549	protein.targeting	1	6	319	20
cluster Down-by-MeJA-in-BC5S2-low-BC5S2	5	0.10912	RNA.post-transcriptional metabolism	5	10	614	299
cluster Up-by-MeJA-in-BC5S2-high-BC5S2	4	0.13023	protein.degradation	36	62	1646	548
cluster Common-down-MeJA-low-BC5S2	2	0.13059	misc.GCN5-related N-acetyltransferase	1	5	45	30
cluster Common-down-MeJA-low-BC5S2	3	0.13059	misc.gluco-, galacto- and mannosidases	1	5	63	30
cluster Common-up-MeJA-high-BC5S2	6	0.13901	misc.peroxidases	2	8	104	91
cluster Up-by-MeJA-in-MM-low-BC5S2	4	0.14329	Biodegradation of Xenobiotics	1	2	60	81
cluster Up-by-MeJA-in-BC5S2-high-BC5S2	5	0.14788	misc.peroxidases	6	8	104	548
cluster Up-by-MeJA-in-BC5S2-high-BC5S2	6	0.15865	misc.cytochrome P450	15	24	249	548
cluster Down-By-MeJa-in-MM-low-BC5S2	1	0.15899	secondary metabolism	1	37	450	5
cluster Up-by-MeJA-in-BC5S2-high-BC5S2	0	0.16158	lipid metabolism	1	27	506	7
cluster Common-up-MeJA-low-BC5S2	2	0.17480	hormone metabolism	1	51	781	4
cluster Down-by-MeJA-in-BC5S2-low-BC5S2	6	0.18451	fermentation	2	3	28	299
cluster Down-by-MeJA-in-BC5S2-low-BC5S2	7	0.19131	protein.postranslational modification	16	47	1057	299
cluster Up-by-MeJA-in-BC5S2-high-BC5S2	7	0.19407	stress	35	62	1009	548
cluster Down-By-MeJa-in-MM-low-BC5S2	2	0.19829	protein.postranslational modification	1	47	1057	5
cluster Common-up-MeJA-high-BC5S2	7	0.20736	cell wall	3	19	540	91
cluster Down-By-MeJa-in-MM-high-BC5S2	2	0.21226	protein.postranslational modification	2	47	1057	20
cluster Down-By-MeJa-in-MM-high-BC5S2	3	0.23011	RNA.transcription	3	91	2995	20
cluster Common-up-MeJA-high-BC5S2	8	0.23052	fermentation	1	3	28	91
cluster Down-by-MeJA-in-BC5S2-low-BC5S2	8	0.24646	cell wall	7	19	540	299
cluster Common-up-MeJA-high-BC5S2	9	0.24802	hormone metabolism	6	51	781	91
cluster Up-by-MeJA-in-BC5S2-high-BC5S2	8	0.25299	OPP	2	2	29	548
cluster Up-by-MeJA-in-BC5S2-high-BC5S2	9	0.25299	misc.myrosinases-lectin-jacalin	2	2	32	548
cluster Common-down-MeJA-low-BC5S2	4	0.25418	not assigned.unknown	8	222	9506	30
cluster Up-by-MeJA-in-MM-low-BC5S2	5	0.26208	misc.cytochrome P450	3	24	249	81
cluster Down-by-MeJA-in-BC5S2-low-BC5S2	9	0.26601	misc.UDP glucosyl and glucoronyl transferases	9	26	309	299
cluster Down-By-MeJa-in-MM-low-BC5S2	3	0.27046	not assigned.unknown	2	222	9506	5
cluster Down-by-MeJA-in-BC5S2-low-BC5S2	10	0.27342	not assigned.unknown	65	222	9506	299
cluster Down-by-MeJA-in-BC5S2-low-BC5S2	11	0.27456	misc.rhodanese	1	1	14	299
cluster Up-by-MeJA-in-BC5S2-high-BC5S2	10	0.27739	transport	35	64	1233	548
cluster Up-by-MeJA-in-MM-low-BC5S2	6	0.27901	not assigned.unknown	19	222	9506	81
cluster Up-by-MeJA-in-BC5S2-high-BC5S2	11	0.27903	amino acid metabolism	14	24	311	548
cluster Up-by-MeJA-in-BC5S2-high-BC5S2	12	0.28069	protein.synthesis, folding, assembly and cofactor ligation	7	11	804	548
cluster Up-by-MeJA-in-BC5S2-high-BC5S2	1	0.28588	hormone metabolism	1	51	781	7
cluster Up-by-MeJA-in-MM-low-BC5S2	7	0.29382	secondary metabolism	4	37	450	81
cluster Common-up-MeJA-high-BC5S2	10	0.29500	misc.plastocyanin-like	1	4	46	91
cluster Common-up-MeJA-high-BC5S2	11	0.29500	PS	1	4	361	91
cluster Down-by-MeJA-in-BC5S2-low-BC5S2	12	0.30364	PS	2	4	361	299
cluster Down-By-MeJa-in-MM-high-BC5S2	4	0.31679	protein.degradation	2	62	1646	20
cluster Down-By-MeJa-in-MM-high-BC5S2	5	0.31679	stress	2	62	1009	20
cluster Up-by-MeJA-in-BC5S2-high-BC5S2	13	0.31700	glycolisis/gluconeogenesis/ glyoxylate cycle	3	4	65	548
cluster Up-by-MeJA-in-BC5S2-high-BC5S2	14	0.31700	misc.oxidases - copper, flavone etc.	3	4	129	548
cluster Up-by-MeJA-in-BC5S2-high-BC5S2	15	0.31700	misc.plastocyanin-like	3	4	46	548
cluster Up-by-MeJA-in-MM-low-BC5S2	8	0.32104	misc.short chain dehydrogenase/reductase (SDR)	1	5	83	81
cluster Up-by-MeJA-in-MM-low-BC5S2	9	0.32104	mitochondrial electron transport / ATP synthesis	1	5	169	81
cluster Up-by-MeJA-in-BC5S2-high-BC5S2	16	0.32280	cell.organisation	10	17	477	548
cluster Up-by-MeJA-in-MM-low-BC5S2	10	0.32778	hormone metabolism	5	51	781	81
cluster Down-By-MeJa-in-MM-high-BC5S2	6	0.33072	transport	2	64	1233	20
cluster Up-by-MeJA-in-BC5S2-high-BC5S2	2	0.33734	stress	1	62	1009	7
cluster Up-by-MeJA-in-BC5S2-high-BC5S2	17	0.34937	misc.GDSL-motif lipase	4	6	108	548
cluster Common-up-MeJA-high-BC5S2	12	0.35412	misc.nitrilases, *nitrile lyases, berberine bridge enzymes, reticuline oxidases, troponine reductases	1	5	92	91
cluster Down-by-MeJA-in-BC5S2-low-BC5S2	13	0.35583	protein.synthesis, folding, assembly and cofactor ligation	4	11	804	299
cluster Down-By-MeJa-in-MM-high-BC5S2	7	0.36217	amino acid metabolism	1	24	311	20
cluster Common-down-MeJA-low-BC5S2	5	0.38027	cell.organisation	1	17	477	30
cluster Down-by-MeJA-in-BC5S2-low-BC5S2	14	0.38334	cell.cycle&division	3	8	201	299
cluster Down-By-MeJa-in-MM-high-BC5S2	8	0.38591	misc.UDP glucosyl and glucoronyl transferases	1	26	309	20
cluster Common-up-MeJA-high-BC5S2	13	0.40834	metal handling	1	6	59	91
cluster Common-up-MeJA-high-BC5S2	14	0.40834	protein.targeting	1	6	319	91
cluster Common-down-MeJA-low-BC5S2	6	0.41448	cell wall	1	19	540	30
cluster Common-down-MeJA-low-BC5S2	7	0.41498	hormone metabolism	2	51	781	30
cluster Down-by-MeJA-in-BC5S2-low-BC5S2	15	0.41899	misc.gluco-, galacto- and mannosidases	2	5	63	299
cluster Up-by-MeJA-in-MM-low-BC5S2	11	0.41925	cell wall	2	19	540	81
cluster Common-up-MeJA-high-BC5S2	15	0.42246	cell.organisation	2	17	477	91
cluster Down-by-MeJA-in-BC5S2-low-BC5S2	16	0.42816	hormone metabolism	15	51	781	299
cluster Up-by-MeJA-in-BC5S2-high-BC5S2	3	0.43415	not assigned.unknown	2	222	9506	7
cluster Up-by-MeJA-in-BC5S2-high-BC5S2	4	0.45806	RNA.transcription	1	91	2995	7
cluster Up-by-MeJA-in-BC5S2-high-BC5S2	5	0.45806	signalling	1	91	1371	7
cluster Common-up-MeJA-high-BC5S2	16	0.45806	redox	1	7	211	91
cluster Up-by-MeJA-in-MM-low-BC5S2	12	0.46228	cell.cycle&division	1	8	201	81
cluster Common-down-MeJA-low-BC5S2	8	0.46518	RNA.transcription	3	91	2995	30
cluster Up-by-MeJA-in-MM-low-BC5S2	13	0.47143	other CHO metabolism	2	21	242	81
cluster Down-by-MeJA-in-BC5S2-low-BC5S2	17	0.47393	misc.invertase/pectin methylesterase inhibitor family protein	1	2	43	299
cluster Down-by-MeJA-in-BC5S2-low-BC5S2	18	0.47393	Biodegradation of Xenobiotics	1	2	60	299
cluster Up-by-MeJA-in-MM-low-BC5S2	14	0.49642	protein.degradation	5	62	1646	81
cluster Down-by-MeJA-in-BC5S2-low-BC5S2	19	0.50058	transport	18	64	1233	299
cluster Up-by-MeJA-in-BC5S2-high-BC5S2	18	0.50321	N-metabolism	1	1	40	548
cluster Up-by-MeJA-in-BC5S2-high-BC5S2	19	0.50321	C1-metabolism	1	1	23	548
cluster Up-by-MeJA-in-BC5S2-high-BC5S2	20	0.50321	misc.O-methyl transferases	1	1	19	548
cluster Up-by-MeJA-in-BC5S2-high-BC5S2	21	0.50321	misc.calcineurin-like phosphoesterase family protein	1	1	6	548
cluster Up-by-MeJA-in-BC5S2-high-BC5S2	22	0.50321	cell.cell death	1	1	22	548
cluster Common-up-MeJA-high-BC5S2	17	0.50364	cell.cycle&division	1	8	201	91
cluster Up-by-MeJA-in-BC5S2-high-BC5S2	23	0.50483	misc.misc2	2	3	33	548
cluster Up-by-MeJA-in-BC5S2-high-BC5S2	24	0.50604	misc.short chain dehydrogenase/reductase (SDR)	3	5	83	548
cluster Up-by-MeJA-in-BC5S2-high-BC5S2	25	0.50604	misc.GCN5-related N-acetyltransferase	3	5	45	548
cluster Up-by-MeJA-in-BC5S2-high-BC5S2	26	0.50604	mitochondrial electron transport / ATP synthesis	3	5	169	548
cluster Up-by-MeJA-in-BC5S2-high-BC5S2	27	0.50705	redox	4	7	211	548
cluster Common-down-MeJA-low-BC5S2	9	0.51857	stress	2	62	1009	30
cluster Common-down-MeJA-low-BC5S2	10	0.52044	development	1	26	689	30
cluster Common-down-MeJA-low-BC5S2	11	0.52044	misc.UDP glucosyl and glucoronyl transferases	1	26	309	30
cluster Down-by-MeJA-in-BC5S2-low-BC5S2	20	0.52367	metal handling	2	6	59	299
cluster Up-by-MeJA-in-MM-low-BC5S2	15	0.52586	transport	5	64	1233	81
cluster Common-down-MeJA-low-BC5S2	12	0.53616	transport	2	64	1233	30
cluster Up-by-MeJA-in-MM-low-BC5S2	16	0.53988	RNA.post-transcriptional metabolism	1	10	614	81
cluster Up-by-MeJA-in-MM-low-BC5S2	17	0.54429	amino acid metabolism	2	24	311	81
cluster Down-by-MeJA-in-BC5S2-low-BC5S2	21	0.55320	protein.degradation	17	62	1646	299
cluster Up-by-MeJA-in-MM-low-BC5S2	18	0.58892	misc.UDP glucosyl and glucoronyl transferases	2	26	309	81
cluster Common-up-MeJA-high-BC5S2	18	0.61022	misc.cytochrome P450	2	24	249	91
cluster Down-by-MeJA-in-BC5S2-low-BC5S2	22	0.61485	redox	2	7	211	299
cluster Down-by-MeJA-in-BC5S2-low-BC5S2	23	0.61863	misc.misc2	1	3	33	299
cluster Up-by-MeJA-in-BC5S2-high-BC5S2	28	0.63422	protein.postranslational modification	23	47	1057	548
cluster Down-by-MeJA-in-BC5S2-low-BC5S2	24	0.64447	lipid metabolism	7	27	506	299
cluster Common-down-MeJA-low-BC5S2	13	0.65052	secondary metabolism	1	37	450	30
cluster Up-by-MeJA-in-BC5S2-high-BC5S2	29	0.66270	protein.targeting	3	6	319	548
cluster Up-by-MeJA-in-MM-low-BC5S2	19	0.68851	signalling	6	91	1371	81
cluster Up-by-MeJA-in-MM-low-BC5S2	20	0.69385	stress	4	62	1009	81
cluster Common-up-MeJA-high-BC5S2	19	0.70589	not assigned.unknown	17	222	9506	91
cluster Down-by-MeJA-in-BC5S2-low-BC5S2	25	0.72363	misc.oxidases - copper, flavone etc.	1	4	129	299
cluster Down-by-MeJA-in-BC5S2-low-BC5S2	26	0.72363	glycolisis/gluconeogenesis/ glyoxylate cycle	1	4	65	299
cluster Up-by-MeJA-in-MM-low-BC5S2	21	0.73396	cell.organisation	1	17	477	81
cluster Up-by-MeJA-in-BC5S2-high-BC5S2	30	0.73489	misc.UDP glucosyl and glucoronyl transferases	12	26	309	548
cluster Up-by-MeJA-in-BC5S2-high-BC5S2	31	0.75343	misc.invertase/pectin methylesterase inhibitor family protein	1	2	43	548
cluster Common-up-MeJA-high-BC5S2	20	0.79350	RNA.transcription	6	91	2995	91
cluster Down-by-MeJA-in-BC5S2-low-BC5S2	27	0.79979	nucleotide metabolism	1	5	179	299
cluster Down-by-MeJA-in-BC5S2-low-BC5S2	28	0.79979	misc.GCN5-related N-acetyltransferase	1	5	45	299
cluster Down-by-MeJA-in-BC5S2-low-BC5S2	29	0.79979	misc.short chain dehydrogenase/reductase (SDR)	1	5	83	299
cluster Down-by-MeJA-in-BC5S2-low-BC5S2	30	0.79979	mitochondrial electron transport / ATP synthesis	1	5	169	299
cluster Down-By-MeJa-in-MM-high-BC5S2	9	0.80809	not assigned.unknown	3	222	9506	20
cluster Up-by-MeJA-in-BC5S2-high-BC5S2	32	0.81707	misc.gluco-, galacto- and mannosidases	2	5	63	548
cluster Up-by-MeJA-in-BC5S2-high-BC5S2	33	0.81707	misc.nitrilases, *nitrile lyases, berberine bridge enzymes, reticuline oxidases, troponine reductases	2	5	92	548
cluster Up-by-MeJA-in-BC5S2-high-BC5S2	34	0.81707	nucleotide metabolism	2	5	179	548
cluster Up-by-MeJA-in-BC5S2-high-BC5S2	35	0.82504	not assigned.unknown	106	222	9506	548
cluster Up-by-MeJA-in-BC5S2-high-BC5S2	36	0.83448	RNA.post-transcriptional metabolism	4	10	614	548
cluster Common-up-MeJA-high-BC5S2	21	0.84281	other CHO metabolism	1	21	242	91
cluster Down-by-MeJA-in-BC5S2-low-BC5S2	31	0.85502	misc.acid and other phosphatases	1	6	94	299
cluster Down-by-MeJA-in-BC5S2-low-BC5S2	32	0.85502	protein.targeting	1	6	319	299
cluster Up-by-MeJA-in-MM-low-BC5S2	22	0.86918	development	1	26	689	81
cluster Up-by-MeJA-in-BC5S2-high-BC5S2	37	0.87684	RNA.transcription	41	91	2995	548
cluster Up-by-MeJA-in-MM-low-BC5S2	23	0.87915	lipid metabolism	1	27	506	81
cluster Up-by-MeJA-in-BC5S2-high-BC5S2	38	0.88578	lipid metabolism	11	27	506	548
cluster Down-by-MeJA-in-BC5S2-low-BC5S2	33	0.88703	cell.organisation	3	17	477	299
cluster Up-by-MeJA-in-BC5S2-high-BC5S2	39	0.89425	misc.acid and other phosphatases	2	6	94	548
cluster Common-up-MeJA-high-BC5S2	22	0.89939	development	1	26	689	91
cluster Common-up-MeJA-high-BC5S2	23	0.89939	misc.UDP glucosyl and glucoronyl transferases	1	26	309	91
cluster Down-by-MeJA-in-BC5S2-low-BC5S2	34	0.91317	signalling	20	91	1371	299
cluster Down-by-MeJA-in-BC5S2-low-BC5S2	35	0.91947	secondary metabolism	7	37	450	299
cluster Up-by-MeJA-in-MM-low-BC5S2	24	0.92283	RNA.transcription	4	91	2995	81
cluster Up-by-MeJA-in-BC5S2-high-BC5S2	40	0.93104	hormone metabolism	21	51	781	548
cluster Up-by-MeJA-in-BC5S2-high-BC5S2	41	0.93943	PS	1	4	361	548
cluster Up-by-MeJA-in-BC5S2-high-BC5S2	42	0.94018	Co-factor and vitamine biosynthesis	2	7	122	548
cluster Up-by-MeJA-in-BC5S2-high-BC5S2	43	0.95718	secondary metabolism	14	37	450	548
cluster Common-up-MeJA-high-BC5S2	24	0.95829	signalling	4	91	1371	91
cluster Up-by-MeJA-in-BC5S2-high-BC5S2	44	0.96463	other CHO metabolism	7	21	242	548
cluster Up-by-MeJA-in-BC5S2-high-BC5S2	45	0.96652	development	9	26	689	548
cluster Up-by-MeJA-in-BC5S2-high-BC5S2	46	0.96672	cell.cycle&division	2	8	201	548
cluster Up-by-MeJA-in-BC5S2-high-BC5S2	47	0.97126	cell wall	6	19	540	548
cluster Down-by-MeJA-in-BC5S2-low-BC5S2	36	0.97128	TCA / org. Transformation	1	11	83	299
cluster Common-up-MeJA-high-BC5S2	25	0.97338	protein.degradation	2	62	1646	91
cluster Up-by-MeJA-in-MM-low-BC5S2	25	0.97564	protein.postranslational modification	1	47	1057	81
cluster Common-up-MeJA-high-BC5S2	26	0.97724	transport	2	64	1233	91
cluster Down-by-MeJA-in-BC5S2-low-BC5S2	37	0.97868	misc.cytochrome P450	3	24	249	299
cluster Up-by-MeJA-in-BC5S2-high-BC5S2	48	0.98518	metal handling	1	6	59	548
cluster Down-by-MeJA-in-BC5S2-low-BC5S2	38	0.99576	amino acid metabolism	2	24	311	299
cluster Down-by-MeJA-in-BC5S2-low-BC5S2	39	0.99859	stress	8	62	1009	299
cluster Up-by-MeJA-in-BC5S2-high-BC5S2	49	0.99921	DNA.repair/synthesis/chromatin structure	2	14	585	548

## Sheet: MeJA-pattern2-clusters_output.t
statistics:
# of clusters: 11
# of genes among clusters: 1089
cluster Common-down-MeJA-high-BC5S2
-------------------------
total cluster size: 3
-------------------------
cl	rank	fisher-test	function-designation	description	number-in-cluster	number-over-all-clusters	number-in-universe	size-of-cluster
0	0	0.01645	metal handling	1	6	59	3
0	1	0.02190	cell.cycle&division	1	8	201	3
0	2	0.06473	misc.cytochrome P450	1	24	249	3
0	3	100000	cell wall	0	19	540	3
0	4	100000	misc.nitrilases, *nitrile lyases, berberine bridge enzymes, reticuline oxidases, troponine reductases	0	5	92	3
0	5	100000	misc.gluco-, galacto- and mannosidases	0	5	63	3
0	6	100000	misc.short chain dehydrogenase/reductase (SDR)	0	5	83	3
0	7	100000	misc.GCN5-related N-acetyltransferase	0	5	45	3
0	8	100000	nucleotide metabolism	0	5	179	3
0	9	100000	mitochondrial electron transport / ATP synthesis	0	5	169	3
-------------------------
cluster Common-down-MeJA-low-BC5S2
-------------------------
total cluster size: 30
-------------------------
cl	rank	fisher-test	function-designation	description	number-in-cluster	number-over-all-clusters	number-in-universe	size-of-cluster
1	0	0.03657	protein.postranslational modification	4	47	1057	30
1	1	0.05438	DNA.repair/synthesis/chromatin structure	2	14	585	30
1	2	0.13059	misc.GCN5-related N-acetyltransferase	1	5	45	30
1	3	0.13059	misc.gluco-, galacto- and mannosidases	1	5	63	30
1	4	0.25418	not assigned.unknown	8	222	9506	30
1	5	0.38027	cell.organisation	1	17	477	30
1	6	0.41448	cell wall	1	19	540	30
1	7	0.41498	hormone metabolism	2	51	781	30
1	8	0.46518	RNA.transcription	3	91	2995	30
1	9	0.51857	stress	2	62	1009	30
1	10	0.52044	development	1	26	689	30
1	11	0.52044	misc.UDP glucosyl and glucoronyl transferases	1	26	309	30
1	12	0.53616	transport	2	64	1233	30
1	13	0.65052	secondary metabolism	1	37	450	30
1	14	100000	misc.calcineurin-like phosphoesterase family protein	0	1	6	30
1	15	100000	C1-metabolism	0	1	23	30
1	16	100000	misc.O-methyl transferases	0	1	19	30
1	17	100000	cell.cell death	0	1	22	30
1	18	100000	misc.rhodanese	0	1	14	30
1	19	100000	N-metabolism	0	1	40	30
1	20	100000	misc.beta 1,3 glucan hydrolases	0	2	66	30
1	21	100000	glycolisis/gluconeogenesis/ glyoxylate cycle	0	4	65	30
1	22	100000	PS	0	4	361	30
1	23	100000	misc.invertase/pectin methylesterase inhibitor family protein	0	2	43	30
1	24	100000	misc.plastocyanin-like	0	4	46	30
1	25	100000	Biodegradation of Xenobiotics	0	2	60	30
1	26	100000	misc.myrosinases-lectin-jacalin	0	2	32	30
1	27	100000	cell.vesicle transport	0	4	170	30
1	28	100000	OPP	0	2	29	30
1	29	100000	misc.oxidases - copper, flavone etc.	0	4	129	30
1	30	100000	misc.misc2	0	3	33	30
1	31	100000	fermentation	0	3	28	30
1	32	100000	protein.targeting	0	6	319	30
1	33	100000	metal handling	0	6	59	30
1	34	100000	misc.acid and other phosphatases	0	6	94	30
1	35	100000	misc.GDSL-motif lipase	0	6	108	30
1	36	100000	misc.glutathione S transferases	0	6	77	30
1	37	100000	RNA.post-transcriptional metabolism	0	10	614	30
1	38	100000	Co-factor and vitamine biosynthesis	0	7	122	30
1	39	100000	redox	0	7	211	30
1	40	100000	misc.short chain dehydrogenase/reductase (SDR)	0	5	83	30
1	41	100000	misc.nitrilases, *nitrile lyases, berberine bridge enzymes, reticuline oxidases, troponine reductases	0	5	92	30
1	42	100000	mitochondrial electron transport / ATP synthesis	0	5	169	30
1	43	100000	nucleotide metabolism	0	5	179	30
1	44	100000	cell.cycle&division	0	8	201	30
1	45	100000	misc.peroxidases	0	8	104	30
1	46	100000	misc.cytochrome P450	0	24	249	30
1	47	100000	amino acid metabolism	0	24	311	30
1	48	100000	other CHO metabolism	0	21	242	30
1	49	100000	protein.degradation	0	62	1646	30
-------------------------
cluster Common-up-MeJA-high-BC5S2
-------------------------
total cluster size: 91
-------------------------
cl	rank	fisher-test	function-designation	description	number-in-cluster	number-over-all-clusters	number-in-universe	size-of-cluster
2	0	0.00501	lipid metabolism	7	27	506	91
2	1	0.00691	misc.beta 1,3 glucan hydrolases	2	2	66	91
2	2	0.00889	secondary metabolism	8	37	450	91
2	3	0.02803	stress	10	62	1009	91
2	4	0.04337	amino acid metabolism	5	24	311	91
2	5	0.08302	misc.GDSL-motif lipase	2	6	108	91
2	6	0.13901	misc.peroxidases	2	8	104	91
2	7	0.20736	cell wall	3	19	540	91
2	8	0.23052	fermentation	1	3	28	91
2	9	0.24802	hormone metabolism	6	51	781	91
2	10	0.29500	misc.plastocyanin-like	1	4	46	91
2	11	0.29500	PS	1	4	361	91
2	12	0.35412	misc.nitrilases, *nitrile lyases, berberine bridge enzymes, reticuline oxidases, troponine reductases	1	5	92	91
2	13	0.40834	metal handling	1	6	59	91
2	14	0.40834	protein.targeting	1	6	319	91
2	15	0.42246	cell.organisation	2	17	477	91
2	16	0.45806	redox	1	7	211	91
2	17	0.50364	cell.cycle&division	1	8	201	91
2	18	0.61022	misc.cytochrome P450	2	24	249	91
2	19	0.70589	not assigned.unknown	17	222	9506	91
2	20	0.79350	RNA.transcription	6	91	2995	91
2	21	0.84281	other CHO metabolism	1	21	242	91
2	22	0.89939	development	1	26	689	91
2	23	0.89939	misc.UDP glucosyl and glucoronyl transferases	1	26	309	91
2	24	0.95829	signalling	4	91	1371	91
2	25	0.97338	protein.degradation	2	62	1646	91
2	26	0.97724	transport	2	64	1233	91
2	27	100000	protein.synthesis, folding, assembly and cofactor ligation	0	11	804	91
2	28	100000	TCA / org. Transformation	0	11	83	91
2	29	100000	RNA.post-transcriptional metabolism	0	10	614	91
2	30	100000	misc.calcineurin-like phosphoesterase family protein	0	1	6	91
2	31	100000	C1-metabolism	0	1	23	91
2	32	100000	misc.O-methyl transferases	0	1	19	91
2	33	100000	cell.cell death	0	1	22	91
2	34	100000	misc.rhodanese	0	1	14	91
2	35	100000	N-metabolism	0	1	40	91
2	36	100000	Co-factor and vitamine biosynthesis	0	7	122	91
2	37	100000	misc.gluco-, galacto- and mannosidases	0	5	63	91
2	38	100000	misc.short chain dehydrogenase/reductase (SDR)	0	5	83	91
2	39	100000	misc.GCN5-related N-acetyltransferase	0	5	45	91
2	40	100000	nucleotide metabolism	0	5	179	91
2	41	100000	mitochondrial electron transport / ATP synthesis	0	5	169	91
2	42	100000	DNA.repair/synthesis/chromatin structure	0	14	585	91
2	43	100000	glycolisis/gluconeogenesis/ glyoxylate cycle	0	4	65	91
2	44	100000	misc.oxidases - copper, flavone etc.	0	4	129	91
2	45	100000	cell.vesicle transport	0	4	170	91
-------------------------
cluster Common-up-MeJA-low-BC5S2
-------------------------
total cluster size: 4
-------------------------
cl	rank	fisher-test	function-designation	description	number-in-cluster	number-over-all-clusters	number-in-universe	size-of-cluster
3	0	0.00646	secondary metabolism	2	37	450	4
3	1	0.02189	misc.acid and other phosphatases	1	6	94	4
3	2	0.17480	hormone metabolism	1	51	781	4
3	3	100000	other CHO metabolism	0	21	242	4
3	4	100000	amino acid metabolism	0	24	311	4
3	5	100000	misc.cytochrome P450	0	24	249	4
3	6	100000	misc.oxidases - copper, flavone etc.	0	4	129	4
3	7	100000	cell.vesicle transport	0	4	170	4
3	8	100000	misc.plastocyanin-like	0	4	46	4
3	9	100000	glycolisis/gluconeogenesis/ glyoxylate cycle	0	4	65	4
3	10	100000	PS	0	4	361	4
3	11	100000	not assigned.unknown	0	222	9506	4
3	12	100000	Co-factor and vitamine biosynthesis	0	7	122	4
3	13	100000	redox	0	7	211	4
3	14	100000	cell wall	0	19	540	4
-------------------------
cluster Down-By-MeJa-in-MM-high-BC5S2
-------------------------
total cluster size: 20
-------------------------
cl	rank	fisher-test	function-designation	description	number-in-cluster	number-over-all-clusters	number-in-universe	size-of-cluster
4	0	0.01053	development	3	26	689	20
4	1	0.10549	protein.targeting	1	6	319	20
4	2	0.21226	protein.postranslational modification	2	47	1057	20
4	3	0.23011	RNA.transcription	3	91	2995	20
4	4	0.31679	protein.degradation	2	62	1646	20
4	5	0.31679	stress	2	62	1009	20
4	6	0.33072	transport	2	64	1233	20
4	7	0.36217	amino acid metabolism	1	24	311	20
4	8	0.38591	misc.UDP glucosyl and glucoronyl transferases	1	26	309	20
4	9	0.80809	not assigned.unknown	3	222	9506	20
4	10	100000	protein.synthesis, folding, assembly and cofactor ligation	0	11	804	20
4	11	100000	TCA / org. Transformation	0	11	83	20
4	12	100000	hormone metabolism	0	51	781	20
4	13	100000	signalling	0	91	1371	20
4	14	100000	DNA.repair/synthesis/chromatin structure	0	14	585	20
4	15	100000	cell wall	0	19	540	20
4	16	100000	cell.organisation	0	17	477	20
4	17	100000	misc.O-methyl transferases	0	1	19	20
4	18	100000	misc.calcineurin-like phosphoesterase family protein	0	1	6	20
4	19	100000	misc.rhodanese	0	1	14	20
4	20	100000	C1-metabolism	0	1	23	20
4	21	100000	N-metabolism	0	1	40	20
4	22	100000	cell.cell death	0	1	22	20
4	23	100000	RNA.post-transcriptional metabolism	0	10	614	20
4	24	100000	misc.GDSL-motif lipase	0	6	108	20
4	25	100000	metal handling	0	6	59	20
4	26	100000	misc.glutathione S transferases	0	6	77	20
4	27	100000	misc.acid and other phosphatases	0	6	94	20
4	28	100000	misc.nitrilases, *nitrile lyases, berberine bridge enzymes, reticuline oxidases, troponine reductases	0	5	92	20
4	29	100000	misc.GCN5-related N-acetyltransferase	0	5	45	20
4	30	100000	misc.short chain dehydrogenase/reductase (SDR)	0	5	83	20
4	31	100000	misc.gluco-, galacto- and mannosidases	0	5	63	20
4	32	100000	nucleotide metabolism	0	5	179	20
4	33	100000	mitochondrial electron transport / ATP synthesis	0	5	169	20
4	34	100000	lipid metabolism	0	27	506	20
4	35	100000	cell.vesicle transport	0	4	170	20
4	36	100000	PS	0	4	361	20
4	37	100000	glycolisis/gluconeogenesis/ glyoxylate cycle	0	4	65	20
4	38	100000	misc.plastocyanin-like	0	4	46	20
4	39	100000	misc.oxidases - copper, flavone etc.	0	4	129	20
4	40	100000	misc.misc2	0	3	33	20
4	41	100000	fermentation	0	3	28	20
4	42	100000	other CHO metabolism	0	21	242	20
4	43	100000	misc.beta 1,3 glucan hydrolases	0	2	66	20
4	44	100000	OPP	0	2	29	20
4	45	100000	Biodegradation of Xenobiotics	0	2	60	20
4	46	100000	misc.myrosinases-lectin-jacalin	0	2	32	20
4	47	100000	misc.invertase/pectin methylesterase inhibitor family protein	0	2	43	20
4	48	100000	misc.cytochrome P450	0	24	249	20
4	49	100000	redox	0	7	211	20
4	50	100000	Co-factor and vitamine biosynthesis	0	7	122	20
4	51	100000	secondary metabolism	0	37	450	20
-------------------------
cluster Down-By-MeJa-in-MM-low-BC5S2
-------------------------
total cluster size: 5
-------------------------
cl	rank	fisher-test	function-designation	description	number-in-cluster	number-over-all-clusters	number-in-universe	size-of-cluster
5	0	0.02730	metal handling	1	6	59	5
5	1	0.15899	secondary metabolism	1	37	450	5
5	2	0.19829	protein.postranslational modification	1	47	1057	5
5	3	0.27046	not assigned.unknown	2	222	9506	5
5	4	100000	lipid metabolism	0	27	506	5
5	5	100000	DNA.repair/synthesis/chromatin structure	0	14	585	5
5	6	100000	misc.misc2	0	3	33	5
5	7	100000	fermentation	0	3	28	5
5	8	100000	protein.targeting	0	6	319	5
5	9	100000	misc.acid and other phosphatases	0	6	94	5
5	10	100000	misc.GDSL-motif lipase	0	6	108	5
5	11	100000	misc.glutathione S transferases	0	6	77	5
5	12	100000	misc.UDP glucosyl and glucoronyl transferases	0	26	309	5
5	13	100000	development	0	26	689	5
5	14	100000	misc.peroxidases	0	8	104	5
5	15	100000	cell.cycle&division	0	8	201	5
5	16	100000	hormone metabolism	0	51	781	5
5	17	100000	RNA.transcription	0	91	2995	5
5	18	100000	signalling	0	91	1371	5
5	19	100000	misc.calcineurin-like phosphoesterase family protein	0	1	6	5
5	20	100000	C1-metabolism	0	1	23	5
5	21	100000	misc.O-methyl transferases	0	1	19	5
5	22	100000	cell.cell death	0	1	22	5
5	23	100000	misc.rhodanese	0	1	14	5
5	24	100000	N-metabolism	0	1	40	5
-------------------------
cluster Down-by-MeJA-in-BC5S2-highBC5S2
-------------------------
total cluster size: 1
-------------------------
cl	rank	fisher-test	function-designation	description	number-in-cluster	number-over-all-clusters	number-in-universe	size-of-cluster
6	0	0.08356	signalling	1	91	1371	1
-------------------------
cluster Down-by-MeJA-in-BC5S2-low-BC5S2
-------------------------
total cluster size: 299
-------------------------
cl	rank	fisher-test	function-designation	description	number-in-cluster	number-over-all-clusters	number-in-universe	size-of-cluster
7	0	0.01273	other CHO metabolism	11	21	242	299
7	1	0.01920	Co-factor and vitamine biosynthesis	5	7	122	299
7	2	0.03491	RNA.transcription	33	91	2995	299
7	3	0.05994	DNA.repair/synthesis/chromatin structure	7	14	585	299
7	4	0.07132	development	11	26	689	299
7	5	0.10912	RNA.post-transcriptional metabolism	5	10	614	299
7	6	0.18451	fermentation	2	3	28	299
7	7	0.19131	protein.postranslational modification	16	47	1057	299
7	8	0.24646	cell wall	7	19	540	299
7	9	0.26601	misc.UDP glucosyl and glucoronyl transferases	9	26	309	299
7	10	0.27342	not assigned.unknown	65	222	9506	299
7	11	0.27456	misc.rhodanese	1	1	14	299
7	12	0.30364	PS	2	4	361	299
7	13	0.35583	protein.synthesis, folding, assembly and cofactor ligation	4	11	804	299
7	14	0.38334	cell.cycle&division	3	8	201	299
7	15	0.41899	misc.gluco-, galacto- and mannosidases	2	5	63	299
7	16	0.42816	hormone metabolism	15	51	781	299
7	17	0.47393	misc.invertase/pectin methylesterase inhibitor family protein	1	2	43	299
7	18	0.47393	Biodegradation of Xenobiotics	1	2	60	299
7	19	0.50058	transport	18	64	1233	299
7	20	0.52367	metal handling	2	6	59	299
7	21	0.55320	protein.degradation	17	62	1646	299
7	22	0.61485	redox	2	7	211	299
7	23	0.61863	misc.misc2	1	3	33	299
7	24	0.64447	lipid metabolism	7	27	506	299
7	25	0.72363	misc.oxidases - copper, flavone etc.	1	4	129	299
7	26	0.72363	glycolisis/gluconeogenesis/ glyoxylate cycle	1	4	65	299
7	27	0.79979	nucleotide metabolism	1	5	179	299
7	28	0.79979	misc.GCN5-related N-acetyltransferase	1	5	45	299
7	29	0.79979	misc.short chain dehydrogenase/reductase (SDR)	1	5	83	299
7	30	0.79979	mitochondrial electron transport / ATP synthesis	1	5	169	299
7	31	0.85502	misc.acid and other phosphatases	1	6	94	299
7	32	0.85502	protein.targeting	1	6	319	299
7	33	0.88703	cell.organisation	3	17	477	299
7	34	0.91317	signalling	20	91	1371	299
7	35	0.91947	secondary metabolism	7	37	450	299
7	36	0.97128	TCA / org. Transformation	1	11	83	299
7	37	0.97868	misc.cytochrome P450	3	24	249	299
7	38	0.99576	amino acid metabolism	2	24	311	299
7	39	0.99859	stress	8	62	1009	299
7	40	100000	misc.glutathione S transferases	0	6	77	299
7	41	100000	misc.GDSL-motif lipase	0	6	108	299
7	42	100000	misc.peroxidases	0	8	104	299
7	43	100000	misc.beta 1,3 glucan hydrolases	0	2	66	299
7	44	100000	misc.myrosinases-lectin-jacalin	0	2	32	299
7	45	100000	OPP	0	2	29	299
7	46	100000	cell.cell death	0	1	22	299
7	47	100000	C1-metabolism	0	1	23	299
7	48	100000	misc.O-methyl transferases	0	1	19	299
7	49	100000	misc.calcineurin-like phosphoesterase family protein	0	1	6	299
7	50	100000	N-metabolism	0	1	40	299
7	51	100000	misc.nitrilases, *nitrile lyases, berberine bridge enzymes, reticuline oxidases, troponine reductases	0	5	92	299
-------------------------
cluster Up-by-MeJA-in-BC5S2-high-BC5S2
-------------------------
total cluster size: 548
-------------------------
cl	rank	fisher-test	function-designation	description	number-in-cluster	number-over-all-clusters	number-in-universe	size-of-cluster
8	0	0.00256	signalling	59	91	1371	548
8	1	0.00601	TCA / org. Transformation	10	11	83	548
8	2	0.01602	misc.glutathione S transferases	6	6	77	548
8	3	0.06377	cell.vesicle transport	4	4	170	548
8	4	0.13023	protein.degradation	36	62	1646	548
8	5	0.14788	misc.peroxidases	6	8	104	548
8	6	0.15865	misc.cytochrome P450	15	24	249	548
8	7	0.19407	stress	35	62	1009	548
8	8	0.25299	OPP	2	2	29	548
8	9	0.25299	misc.myrosinases-lectin-jacalin	2	2	32	548
8	10	0.27739	transport	35	64	1233	548
8	11	0.27903	amino acid metabolism	14	24	311	548
8	12	0.28069	protein.synthesis, folding, assembly and cofactor ligation	7	11	804	548
8	13	0.31700	glycolisis/gluconeogenesis/ glyoxylate cycle	3	4	65	548
8	14	0.31700	misc.oxidases - copper, flavone etc.	3	4	129	548
8	15	0.31700	misc.plastocyanin-like	3	4	46	548
8	16	0.32280	cell.organisation	10	17	477	548
8	17	0.34937	misc.GDSL-motif lipase	4	6	108	548
8	18	0.50321	N-metabolism	1	1	40	548
8	19	0.50321	C1-metabolism	1	1	23	548
8	20	0.50321	misc.O-methyl transferases	1	1	19	548
8	21	0.50321	misc.calcineurin-like phosphoesterase family protein	1	1	6	548
8	22	0.50321	cell.cell death	1	1	22	548
8	23	0.50483	misc.misc2	2	3	33	548
8	24	0.50604	misc.short chain dehydrogenase/reductase (SDR)	3	5	83	548
8	25	0.50604	misc.GCN5-related N-acetyltransferase	3	5	45	548
8	26	0.50604	mitochondrial electron transport / ATP synthesis	3	5	169	548
8	27	0.50705	redox	4	7	211	548
8	28	0.63422	protein.postranslational modification	23	47	1057	548
8	29	0.66270	protein.targeting	3	6	319	548
8	30	0.73489	misc.UDP glucosyl and glucoronyl transferases	12	26	309	548
8	31	0.75343	misc.invertase/pectin methylesterase inhibitor family protein	1	2	43	548
8	32	0.81707	misc.gluco-, galacto- and mannosidases	2	5	63	548
8	33	0.81707	misc.nitrilases, *nitrile lyases, berberine bridge enzymes, reticuline oxidases, troponine reductases	2	5	92	548
8	34	0.81707	nucleotide metabolism	2	5	179	548
8	35	0.82504	not assigned.unknown	106	222	9506	548
8	36	0.83448	RNA.post-transcriptional metabolism	4	10	614	548
8	37	0.87684	RNA.transcription	41	91	2995	548
8	38	0.88578	lipid metabolism	11	27	506	548
8	39	0.89425	misc.acid and other phosphatases	2	6	94	548
8	40	0.93104	hormone metabolism	21	51	781	548
8	41	0.93943	PS	1	4	361	548
8	42	0.94018	Co-factor and vitamine biosynthesis	2	7	122	548
8	43	0.95718	secondary metabolism	14	37	450	548
8	44	0.96463	other CHO metabolism	7	21	242	548
8	45	0.96652	development	9	26	689	548
8	46	0.96672	cell.cycle&division	2	8	201	548
8	47	0.97126	cell wall	6	19	540	548
8	48	0.98518	metal handling	1	6	59	548
8	49	0.99921	DNA.repair/synthesis/chromatin structure	2	14	585	548
8	50	100000	misc.rhodanese	0	1	14	548
-------------------------
cluster Up-by-MeJA-in-MM-high-BC5S2
-------------------------
total cluster size: 7
-------------------------
cl	rank	fisher-test	function-designation	description	number-in-cluster	number-over-all-clusters	number-in-universe	size-of-cluster
9	0	0.16158	lipid metabolism	1	27	506	7
9	1	0.28588	hormone metabolism	1	51	781	7
9	2	0.33734	stress	1	62	1009	7
9	3	0.43415	not assigned.unknown	2	222	9506	7
9	4	0.45806	RNA.transcription	1	91	2995	7
9	5	0.45806	signalling	1	91	1371	7
9	6	100000	cell.vesicle transport	0	4	170	7
9	7	100000	glycolisis/gluconeogenesis/ glyoxylate cycle	0	4	65	7
9	8	100000	misc.oxidases - copper, flavone etc.	0	4	129	7
9	9	100000	misc.plastocyanin-like	0	4	46	7
9	10	100000	PS	0	4	361	7
9	11	100000	protein.degradation	0	62	1646	7
9	12	100000	DNA.repair/synthesis/chromatin structure	0	14	585	7
9	13	100000	misc.beta 1,3 glucan hydrolases	0	2	66	7
9	14	100000	OPP	0	2	29	7
9	15	100000	Biodegradation of Xenobiotics	0	2	60	7
9	16	100000	misc.myrosinases-lectin-jacalin	0	2	32	7
9	17	100000	misc.invertase/pectin methylesterase inhibitor family protein	0	2	43	7
9	18	100000	protein.targeting	0	6	319	7
9	19	100000	metal handling	0	6	59	7
9	20	100000	misc.GDSL-motif lipase	0	6	108	7
9	21	100000	misc.acid and other phosphatases	0	6	94	7
9	22	100000	misc.glutathione S transferases	0	6	77	7
9	23	100000	transport	0	64	1233	7
9	24	100000	development	0	26	689	7
9	25	100000	misc.UDP glucosyl and glucoronyl transferases	0	26	309	7
9	26	100000	amino acid metabolism	0	24	311	7
9	27	100000	misc.cytochrome P450	0	24	249	7
-------------------------
cluster Up-by-MeJA-in-MM-low-BC5S2
-------------------------
total cluster size: 81
-------------------------
cl	rank	fisher-test	function-designation	description	number-in-cluster	number-over-all-clusters	number-in-universe	size-of-cluster
10	0	0.04716	misc.nitrilases, *nitrile lyases, berberine bridge enzymes, reticuline oxidases, troponine reductases	2	5	92	81
10	1	0.04716	nucleotide metabolism	2	5	179	81
10	2	0.06737	misc.acid and other phosphatases	2	6	94	81
10	3	0.07949	DNA.repair/synthesis/chromatin structure	3	14	585	81
10	4	0.14329	Biodegradation of Xenobiotics	1	2	60	81
10	5	0.26208	misc.cytochrome P450	3	24	249	81
10	6	0.27901	not assigned.unknown	19	222	9506	81
10	7	0.29382	secondary metabolism	4	37	450	81
10	8	0.32104	misc.short chain dehydrogenase/reductase (SDR)	1	5	83	81
10	9	0.32104	mitochondrial electron transport / ATP synthesis	1	5	169	81
10	10	0.32778	hormone metabolism	5	51	781	81
10	11	0.41925	cell wall	2	19	540	81
10	12	0.46228	cell.cycle&division	1	8	201	81
10	13	0.47143	other CHO metabolism	2	21	242	81
10	14	0.49642	protein.degradation	5	62	1646	81
10	15	0.52586	transport	5	64	1233	81
10	16	0.53988	RNA.post-transcriptional metabolism	1	10	614	81
10	17	0.54429	amino acid metabolism	2	24	311	81
10	18	0.58892	misc.UDP glucosyl and glucoronyl transferases	2	26	309	81
10	19	0.68851	signalling	6	91	1371	81
10	20	0.69385	stress	4	62	1009	81
10	21	0.73396	cell.organisation	1	17	477	81
10	22	0.86918	development	1	26	689	81
10	23	0.87915	lipid metabolism	1	27	506	81
10	24	0.92283	RNA.transcription	4	91	2995	81
10	25	0.97564	protein.postranslational modification	1	47	1057	81
10	26	100000	protein.synthesis, folding, assembly and cofactor ligation	0	11	804	81
10	27	100000	TCA / org. Transformation	0	11	83	81
10	28	100000	metal handling	0	6	59	81
10	29	100000	misc.glutathione S transferases	0	6	77	81
10	30	100000	protein.targeting	0	6	319	81
10	31	100000	misc.GDSL-motif lipase	0	6	108	81
10	32	100000	misc.plastocyanin-like	0	4	46	81
10	33	100000	cell.vesicle transport	0	4	170	81
10	34	100000	misc.oxidases - copper, flavone etc.	0	4	129	81
10	35	100000	glycolisis/gluconeogenesis/ glyoxylate cycle	0	4	65	81
10	36	100000	PS	0	4	361	81
10	37	100000	Co-factor and vitamine biosynthesis	0	7	122	81
10	38	100000	redox	0	7	211	81
10	39	100000	misc.misc2	0	3	33	81
10	40	100000	fermentation	0	3	28	81
10	41	100000	N-metabolism	0	1	40	81
10	42	100000	misc.calcineurin-like phosphoesterase family protein	0	1	6	81
10	43	100000	misc.O-methyl transferases	0	1	19	81
10	44	100000	C1-metabolism	0	1	23	81
10	45	100000	misc.rhodanese	0	1	14	81
10	46	100000	cell.cell death	0	1	22	81
10	47	100000	misc.peroxidases	0	8	104	81
-------------------------
